# Supplementary material for: Peroxydisulfate Activation by Pyrolysis Products of Iron Grinding Sludge and Polyethylene Glycol for Methylene Blue Degradation: Mechanism and Performance
Source: Nanomaterials (Basel). 2025 Oct 17;15(20):1585. doi: 10.3390/nano15201585 (PMC12567454; doi:10.3390/nano15201585)
Supplement: Supplementary file 1 [file nanomaterials-15-01585-s001.zip]

Archive with 1 entries (1 files):
- nanomaterials-3868678-supplementary.pdf
